# Supplementary material for: Reason’s Triumph over Passion? Chinese Adults’ Attention to Information on Ultra-Processed Foods’ Fat and Sodium Contents in Nutrition Facts Tables
Source: Nutrients. 2025 Jan 2;17(1):174. doi: 10.3390/nu17010174 (PMC11722638; doi:10.3390/nu17010174)
Supplement: Supplementary file 1 [file nutrients-17-00174-s001.zip]

Archive with 1 entries (1 files):
- nutrients-3360969-supplementary.pdf
